# Supplementary material for: The Tumour Immune Microenvironment as a Predictor of the Response to Neoadjuvant Therapy in Rectal Cancer
Source: Cancers (Basel). 2026 Apr 16;18(8):1261. doi: 10.3390/cancers18081261 (PMC13115326; doi:10.3390/cancers18081261)
Supplement: Supplementary file 1 [file cancers-18-01261-s001.zip]

Archive with 2 entries (2 files):
- cancers-4233078-File S1. PRISMA_2020_checklist.pdf
- cancers-4233078-supplementary materials Tables S1-S4.pdf
